# Supplementary material for: Patients with TP53-Mutated Acute Myeloid Leukemia Receiving Intensive Induction Therapy Have Superior Outcomes Due to a Higher Rate of Salvage Therapy: A Single Institution, Retrospective Study
Source: Cancers (Basel). 2024 Aug 7;16(16):2784. doi: 10.3390/cancers16162784 (PMC11352308; doi:10.3390/cancers16162784)
Supplement: Supplementary file 1 [file cancers-16-02784-s001.zip]

Archive with 1 entries (1 files):
- cancers-3104021-supplementary.xlsx
