# Supplementary material for: Patients with TP53-Mutated Acute Myeloid Leukemia Receiving Intensive Induction Therapy Have Superior Outcomes Due to a Higher Rate of Salvage Therapy: A Single Institution, Retrospective Study
Source: Cancers (Basel). 2024 Aug 7;16(16):2784. doi: 10.3390/cancers16162784 (PMC11352308; doi:10.3390/cancers16162784)
Supplement: Supplementary file 1 [file cancers-16-02784-s001.zip › cancers-3104021-supplementary.xlsx]

## Sheet: Sup Table S1
Supplemental Table S1. Comparison of Outcomes by TP53 allele status
	Total (n)	Mean Overall Survival (Days)	Median Overall Survival (Days)	CR After First Line (n/Total Evaluable)	Fraction CR in First Line	CR Ever (n/Total Evaluable)	Fraction CR Ever	Relapse (n/Total Evaluable)	Fraction Relapse
Biallelic	63	287	178	16/55	0.290909	28/63	0.444444	23/28	0.821429
Monoallelic	6	339	227	1/5	0.2	3/6	0.5	3/3	1
Unknown	7	58	25	0/6	0	0/7	0	NA
DNA Binding Domain Missense Mutations	47	363	237	11/38	0.29	20/42	0.48	17/20	0.85
All other mutations	12	205	147	4/9	0.44	5/10	0.5	5/5	1
p is nonsignificant for all comparison (bialllelic vs monoallelic and DBD missense mutations vs all other mutations)

## Sheet: Sup Table S2
Supplemental Table S2. TP53 alteration type and outcomes
Allelic State of TP53 Alteration	Basis of Biallelic Designation	TP53 Mutation Classification	Overall Survival (Days)	CR After First-Line (Y/N)	CR Ever (Y/N)	Relapse (Y/N)
Monoallelic		NA	287	N	Y	Y
Monoallelic		DBD frameshift	472	N	Y	Y
Monoallelic		DBD missense	962	Y	Y	Y
Monoallelic		DBD missense	166		N
Monoallelic		DBD missense	129	N	N
Monoallelic		NA	17	N	N
Unknown		NA	114	N	N
Unknown		NA	12		N
Unknown		NA	25	N	N
Unknown		NA	54	N	N
Unknown		NA	3	N	N
Unknown		NA	4	N	N
Unknown		NA	191	N	N
Biallelic	17p Alteration	DBD missense	367	Y	Y	Y
Biallelic	17p Alteration	DBD missense
Biallelic	2 TP53 mutations	DBD Deletion, DBD missense, DBD missense	143	N	N
Biallelic	2 TP53 mutations	DBD missense, DBD frameshift
Biallelic	2 TP53 mutations	DBD missense x2	1575	Y	Y	Y
Biallelic	2 TP53 mutations	DBD missense x2	2		N
Biallelic	2 TP53 mutations	DBD missense x2	209	N	N
Biallelic	2 TP53 mutations	DBD missense x2
Biallelic	2 TP53 mutations	DBD truncation,	6	N	N
Biallelic	2 TP53 mutations	DBD missense x2
Biallelic	2 TP53 mutations	DBD Missense; Splice Acceptor Site	93	N	N
Biallelic	2 TP53 mutations	DBD Missense x2	34	N	N
Biallelic	2 TP53 mutations	oligemerization domain truncation, DBD frameshift	47	N	N
Biallelic	2 TP53 mutations	splice donor site, DBD Missense	232	N	Y	N
Biallelic	2 TP53 mutations	Splice Donor Site, Hinge Domain Truncation	184	Y	Y	Y
Biallelic	2 TP53 mutations	DBD Missense x2
Biallelic	17p Alteration	DBD Missense	786	Y	Y	Y
Biallelic	17p Alteration	DBD Missense	253	Y	Y	Y
Biallelic	17p Alteration	DBD Missense	16	N	N
Biallelic	17p Alteration	NA	150		N
Biallelic	17p Alteration	DBD missense	346	N	Y	Y
Biallelic	17p Alteration	DBD missense	224	N	N
Biallelic	17p Alteration	NA	30	N	N
Biallelic	TP53 mutation VAF >60%	DBD missense	447	N	Y	Y
Biallelic	TP53 mutation VAF >60%	DBD missense	419	Y	Y	Y
Biallelic	TP53 mutation VAF >60%	DBD Missense	773	Y	Y	Y
Biallelic	TP53 mutation VAF >60%	DBD Missense	491	Y	Y	Y
Biallelic	TP53 mutation VAF >60%	NA	3		N
Biallelic	TP53 mutation VAF >60%	NA	39		N
Biallelic	TP53 mutation VAF >60%	NA	18	N	N
Biallelic	TP53 mutation VAF >60%	DBD missense, C terminal domain frameshift	243	N	N
Biallelic	TP53 mutation VAF >60%	NA	56	N	Y	N
Biallelic	TP53 mutation VAF >60%	proline rich domain frameshift	220	Y	Y	Y
Biallelic	TP53 mutation VAF >60%	DBD Missense	110	N	N
Biallelic	TP53 mutation VAF >60%	DBD frameshift	565	Y	Y	Y
Biallelic	TP53 mutation VAF >60%	DBD deletion
Biallelic	TP53 mutation VAF >60%	DBD missense	652	N	Y	Y
Biallelic	TP53 mutation VAF >60%	Splice Donor Site	54	N	N
Biallelic	TP53 mutation VAF >60%	DBD Truncation	36		N
Biallelic	TP53 mutation VAF >60%	DBD missense	60	N	Y	N
Biallelic	TP53 mutation VAF >60%	Hinge domain trunctation	110	N	N
Biallelic	TP53 mutation VAF >60%	DBD missense	51	N	N
Biallelic	TP53 mutation VAF >60%	DBD missense	246	N	N
Biallelic	TP53 mutation VAF >60%	DBD missense	74		N
Biallelic	TP53 mutation VAF >60%	NA	827	Y	Y	Y
Biallelic	TP53 mutation VAF >60%	DBD missense	21	N	N
Biallelic	TP53 mutation VAF >60%	DBD missense	372	N	N
Biallelic	17p abnormality and TP53 mutation VAF> 60%	DBD Missense	23	N	N
Biallelic	17p abnormality and TP53 mutation VAF> 60%	DBD Missense	178	Y	Y	Y
Biallelic	TP53 mutation VAF >60% when normalized to bone marrow blast percentage	DBD Missense x2	74	N	N
Biallelic	TP53 mutation VAF >60% when normalized to bone marrow blast percentage	DBD Missense	168		N
Biallelic	TP53 mutation VAF >60% when normalized to bone marrow blast percentage	DBD Missense	23	N	N
Biallelic	TP53 mutation VAF >60% when normalized to bone marrow blast percentage	NA	111	N	Y	N
Biallelic	TP53 mutation VAF >60% when normalized to bone marrow blast percentage	DBD missense	256	N	Y	Y
Biallelic	TP53 mutation VAF >60% when normalized to bone marrow blast percentage	DBD missense	619	Y	Y	Y
Biallelic	TP53 mutation VAF >60% when normalized to bone marrow blast percentage	NA	16	N	N
Biallelic	TP53 mutation VAF >60% when normalized to bone marrow blast percentage	NA	619	N	Y	Y
Biallelic	TP53 mutation VAF >60% when normalized to bone marrow blast percentage	Splice Donor Site
Biallelic	TP53 mutation VAF >60% when normalized to bone marrow blast percentage	DBD missense	757	N	Y	Y
Biallelic	TP53 mutation VAF >60% when normalized to bone marrow blast percentage	DBD missense	1296	N	Y	Y
Biallelic	TP53 mutation VAF >60% when normalized to bone marrow blast percentage	NA	26		N
Biallelic	TP53 mutation VAF >60% when normalized to bone marrow blast percentage	NA	17	N	N
Biallelic	TP53 mutation VAF >60% when normalized to bone marrow blast percentage	DBD missense	392	N	N
Biallelic	TP53 mutation VAF >60% when normalized to bone marrow blast percentage	NA	47	N	N
Biallelic	TP53 mutation VAF >60% when normalized to bone marrow blast percentage	Splice Donor Site	365	Y	Y	Y
Biallelic	TP53 mutation VAF >60% when normalized to bone marrow blast percentage	NA	51	N	N
Biallelic	TP53 mutation VAF >60% when normalized to bone marrow blast percentage	NA	262	N	N
Biallelic	TP53 mutation VAF >60% when normalized to bone marrow blast percentage	NA
Biallelic	TP53 mutation VAF >60% when normalized to bone marrow blast percentage	NA	413	Y	Y	Y
Biallelic	TP53 mutation VAF >60% when normalized to bone marrow blast percentage	DBD missense	905	N	Y	N
Biallelic	TP53 mutation VAF >60% when normalized to bone marrow blast percentage	DBD missense	884	Y	Y	Y
